# Supplementary material for: Intrinsic Sources and Functional Impacts of Asymmetry at Electrical Synapses
Source: eNeuro. 2022 Mar 11;9(2):ENEURO.0469-21.2022. doi: 10.1523/ENEURO.0469-21.2022 (PMC8925721; doi:10.1523/ENEURO.0469-21.2022)
Supplement: Extended Data 1 — Asymmetry Project code. Download Extended Data 1, ZIP file. [file enu-eN-NWR-0469-21-s01.zip]

Archive with 39 entries (32 files):
- Asymmetry Project code/common files/
- Asymmetry Project code/common files/all_combos.m
- Asymmetry Project code/common files/desktop.ini
- Asymmetry Project code/common files/slider.m
- Asymmetry Project code/common files/spikingIndOvr.m
- Asymmetry Project code/common files/varMenus.m
- Asymmetry Project code/Compartmental/
- Asymmetry Project code/Compartmental/1 TRN/
- Asymmetry Project code/Compartmental/1 TRN/desktop.ini
- Asymmetry Project code/Compartmental/1 TRN/display_graph.m
- Asymmetry Project code/Compartmental/1 TRN/dsimIterative.m
- Asymmetry Project code/Compartmental/1 TRN/Run_dsimIterative.m
- Asymmetry Project code/Compartmental/1 TRN/s_init.mat
- Asymmetry Project code/Compartmental/1 TRN/simParams.m
- Asymmetry Project code/Compartmental/2 TRN/
- Asymmetry Project code/Compartmental/2 TRN/desktop.ini
- Asymmetry Project code/Compartmental/2 TRN/display_graph.m
- Asymmetry Project code/Compartmental/2 TRN/dsimIterative.m
- Asymmetry Project code/Compartmental/2 TRN/Run_dsimIterative.m
- Asymmetry Project code/Compartmental/2 TRN/s_init.mat
- Asymmetry Project code/Compartmental/2 TRN/simParams.m
- Asymmetry Project code/Compartmental/desktop.ini
- Asymmetry Project code/README.txt
- Asymmetry Project code/Single cell/
- Asymmetry Project code/Single cell/1 TRN/
- Asymmetry Project code/Single cell/1 TRN/desktop.ini
- Asymmetry Project code/Single cell/1 TRN/display_graph.m
- Asymmetry Project code/Single cell/1 TRN/dsimIterative.m
- Asymmetry Project code/Single cell/1 TRN/Run_dsimIterative.m
- Asymmetry Project code/Single cell/1 TRN/s_init.mat
- Asymmetry Project code/Single cell/1 TRN/simParams.m
- Asymmetry Project code/Single cell/2 TRN/
- Asymmetry Project code/Single cell/2 TRN/desktop.ini
- Asymmetry Project code/Single cell/2 TRN/display_graph.m
- Asymmetry Project code/Single cell/2 TRN/dsimIterative.m
- Asymmetry Project code/Single cell/2 TRN/Run_dsimIterative.m
- Asymmetry Project code/Single cell/2 TRN/s_init.mat
- Asymmetry Project code/Single cell/2 TRN/simParams.m
- Asymmetry Project code/Single cell/desktop.ini
