# Supplementary material for: Intrinsic Sources and Functional Impacts of Asymmetry at Electrical Synapses
Source: eNeuro. 2022 Mar 11;9(2):ENEURO.0469-21.2022. doi: 10.1523/ENEURO.0469-21.2022 (PMC8925721; doi:10.1523/ENEURO.0469-21.2022)
Supplement: Extended Data 1 — Asymmetry Project code. Download Extended Data 1, ZIP file. [file enu-eN-NWR-0469-21-s01.zip › Asymmetry Project code/common files/all_combos.m]

function combo_mat = all_combos(varargin)
num_vars = length(varargin); 
tmp_str = '['; 
for i = 1 : num_vars - 1
    tmp_str = [tmp_str 'd_' num2str(i) ','];
end
tmp_str = [tmp_str 'd_' num2str(num_vars) ']']; 
eval([tmp_str ' = ndgrid(varargin{:});']); 

combo_mat = []; 

for i = 1 : num_vars
    eval(['combo_mat = [combo_mat, ' 'd_' num2str(i) '(:)];']); 
end

end
