# Supplementary material for: Intrinsic Sources and Functional Impacts of Asymmetry at Electrical Synapses
Source: eNeuro. 2022 Mar 11;9(2):ENEURO.0469-21.2022. doi: 10.1523/ENEURO.0469-21.2022 (PMC8925721; doi:10.1523/ENEURO.0469-21.2022)
Supplement: Extended Data 1 — Asymmetry Project code. Download Extended Data 1, ZIP file. [file enu-eN-NWR-0469-21-s01.zip › Asymmetry Project code/README.txt]

Common files must be in the matlab path when running simulations

Copy files for the specific model to a new folder to run a new sim

Edit the 'Run_dsimIterative.m' script and change simulation variables to be tested

Run 'display_graph.m' to visualize results
